# Supplementary material for: Soybean (Glycine max) INFOGEST Colonic Digests Attenuated Inflammatory Responses Based on Protein Profiles of Different Varieties
Source: Int J Mol Sci. 2023 Aug 3;24(15):12396. doi: 10.3390/ijms241512396 (PMC10418973; doi:10.3390/ijms241512396)
Supplement: Supplementary file 1 [file ijms-24-12396-s001.zip]

Archive with 1 entries (1 files):
- ijms-2514604-Supplemental Figures and Tables.pdf
